# Supplementary material for: Production and proteomic characterisation of purified protein derivative from Mycobacterium avium subsp. paratuberculosis
Source: Proteome Sci. 2012 Mar 26;10:22. doi: 10.1186/1477-5956-10-22 (PMC3337294; doi:10.1186/1477-5956-10-22)
Supplement: Additional file 1 — Table S1. Proteins identified in each PPD are indicated by +. UniProt accession number for the protein with highest sequence coverage is given. K10 locus tag (revised version [26] and original version [42]), gene name, mass (Da) and protein name for the MAP K10 ortholog is provided. Ortholog locus tags for proteins identified in PPDa and PPDb which were also found in PPDj are provided. [file 1477-5956-10-22-S1.XLSX]

## Sheet: All data
Accession	Revised Locus_tag	Old K10 Locus_tag	Gene	Mass (Da)	Product	AAHL1101	AAHL0604	AAHL0106	AAHL0906	AAHL0507	CAN6	CAN6+	CAN6a	CAN6b	CSL	DPF	NVI	PPDa	PPDb
P60533	MAPK_4266	MAP_4264	groES	10716.1	10 kDa chaperonin	+	+	+	+	+	+	+	+	+	+	+	+	MAV_4366	TBPG_03202
Q73YF9	MAPK_1771	MAP_1997	acpM	12452.9	acyl carrier protein	+	+	+	+	+	+	+	+	+	+	+	+	MAV_2193	TBPG_01745
Q8VU82	MAPK_2159	MAP_1609c	fbpB	34692.8	Fibronectin-binding antigen 85 complex B	+	+	+	+	+	+	+	+	+	+	+	+	MAV_2816	TBPG_01364
Q00488	MAPK_3842	MAP_3840	dnaK	66518.5	molecular chaperone DnaK	+	+	+	+	+	+	+	+	+	+	+	+	MAV_4808	TBPG_00015
Q50320	MAPK_0241	MAP_3527	pepA	35709.1	serine protease	+	+	+	+	+	+	+	+	+	+	+	+	MAV_5187	Mb0130
Q73UE0	MAPK_0340	MAP_3428c		23791	cutinase-related	+	+	+	+	+	+	+	+	+	+	+	+	MAV_4283
Q73WQ3	MAPK_1161	MAP_2607c	fdxC	11792.1	ferredoxin	+	+	+	+	+	+	+	+	+	+	+	+	MAV_1316	Mb1210
Q8GF25	MAPK_2115	MAP_1653	tpx	16684.8	thiol peroxidase	+	+	+	+	+	+	+	+	+	+	+	+	MAV_2770
Q73YR6	MAPK_1879	MAP_1889c	wag31	28049.9	secreted antigen Wag31	+	+	+	+	+	+	+	+	+	+	+	+	MAV_2345	TBPG_01644
Q73ZR1	MAPK_2228	MAP_1540	cfp17	16715.2	forkhead-domain protein	+	+	+	+	+	+	+	+	+	+	+	+	MAV_2888	TBPG_01304
Q741F3	MAPK_2630	MAP_1138c	lprG	24720.8	Lipoprotein	+	+	+	+	+	+	+	+	+	+	+	+	MAV_3367	TBPG_00893
P42384	MAPK_3938	MAP_3936	groL2	56642.6	chaperonin GroEL2	+	+	+	+	+	+	+	+	+	+	+	+	MAV_4707	TBPG_00106
Q741G8	MAPK_2646	MAP_1122	mIHF	12176.2	integration host factor MihF	+	+	+	+	+	+	+	+	+	+	+	+	MAV_3386	ML0540
A0QME6	MAPK_0122	MAP_3646	pckA	67659.5	Phosphoenolpyruvate carboxykinase (GTP)	+	+	+	+	+	+	+	+	+	+	+	+
P60545	MAPK_4267	MAP_4265	groL1	55793.3	chaperonin GroEL	+	+	+	+	+	+	+	+	+	+	+	+		TBPG_03201
P61976	MAPK_1227	MAP_2541c	mdh	34599.2	malate dehydrogenase	+	+	+	+	+	+	+	+	+	+	+	+
Q73TQ9	MAPK_0109	MAP_3659		53750.8	long-chain-fatty-acid--CoA ligase	+	+	+	+	+	+	+	+	+	+	+	+
Q73VF3	MAPK_0707	MAP_3061c	fixA	27847.4	electron transfer flavoprotein (beta-subunit)	+	+	+	+	+	+	+	+	+	+	+	+	MAV_3876
Q73VF4	MAPK_0708	MAP_3060c	fixB	32085.4	electron transfer flavoprotein (alpha-subunit)	+	+	+	+	+	+	+	+	+	+	+	+		Mb3054c
Q73X57	MAPK_1315	MAP_2453c	atpA	59992.9	H(+)-transporting two-sector ATPase, alpha subunit	+	+	+	+	+	+	+	+	+	+	+	+
P61336	MAPK_0813	MAP_2955c	tsf	29065.9	elongation factor Tsf	+	+	+	+	+	+	+	+	+	+	+	+		TBPG_02410
Q73XM7	MAPK_1486	MAP_2282c	tig	50618.2	trigger factor	+	+	+	+	+	+	+	+	+	+	+	+
Q741U7	MAPK_2778	MAP_0990	eno	44841.2	phosphopyruvate hydratase	+	+	+	+	+	+	+	+	+	+	+	+
A0QLN4	MAPK_3950	MAP_3948c		17094.2	hypothetical protein	+	+	+	+	+	+	+	+	+	+	+	+	MAV_4695
D5PC72	MAPK_4128	MAP_4126	rplL	13430.4	ribosomal protein L7/L12	+	+	+	+	+	+	+	+	+	+	+	+	MAV_4507	TBPG_03055
Q73SD1	MAPK_4145	MAP_4143	tuf	43738.7	Protein-synthesizing GTPase	+	+	+	+	+	+	+	+	+	+	+	+	MAV_4489	TBPG_03020
Q73ZL3	MAPK_2179	MAP_1589c	ahpC	21641.4	peroxiredoxin subunit C	+	+	+	+	+	+	+	+	+	+	+	+
A0QCX8	MAPK_1317	MAP_2451c	atpD	53141.2	H(+)-transporting two-sector ATPase, beta subunit	+	+	+	+	+	+	+	+	+	+	+	+
Q73S77	MAPK_4201	MAP_4199	adk	19935.7	adenylate kinase	+	+	+	+	+	+	+	+	+	+	+	+		TBPG_02972
A0QGI2	MAPK_2173	MAP_1595	bfr	18478.9	bacterioferritin	+	+	+	+		+	+	+	+	+	+	+	MAV_2833	TBPG_01354
Q743W7	MAPK_3294	MAP_0474c	lpqE	19105	lipoprotein lpqE precursor		+	+	+	+	+	+	+	+	+	+	+	MAV_0569
Q73W01	MAPK_0908	MAP_2860		11178.7	Uncharacterized conserved protein	+	+	+	+	+	+	+	+	+	+	+
Q73ZL4	MAPK_2180	MAP_1588c	ahpD	18842.3	peroxiredoxin subunit D	+	+	+		+	+	+	+	+	+	+	+
Q741C7	MAPK_2604	MAP_1164	gap	36063	glyceraldehyde-3-phosphate dehydrogenase (phosphorylating)	+		+	+	+	+	+	+	+	+	+	+		TBPG_00917
Q73T47	MAPK_3874	MAP_3872	pspE	16048.8	rhodanese-related sulfurtransferase	+	+	+	+	+	+	+	+		+	+	+
Q73WD7	MAPK_1045	MAP_2723c		12130.5	hypothetical protein	+	+	+	+	+	+		+	+	+	+	+
Q740L1	MAPK_2429	MAP_1339		15437.5	universal stress family-protein, TB15.3	+	+	+	+	+	+	+	+	+	+		+		Mb1662
Q744V5	MAPK_3700	MAP_0068	ssb	17558.3	single-stranded DNA-binding protein		+	+	+	+	+	+	+	+	+	+	+
Q73U01	MAPK_0201	MAP_3567		30184.2	short chain dehydrogenase	+	+	+	+	+	+	+	+		+	+	+
Q73ZB0	MAPK_2075	MAP_1693c		18297.5	peptidylprolyl isomerase	+	+	+	+	+	+	+	+	+	+	+		MAV_2725
Q7WUL2	MAPK_3970	MAP_3968	hbhA	21291.1	iron-regulated heparin binding hemagglutinin HbhA	+	+	+	+	+	+	+	+	+	+	+			TBPG_00143
Q73TT4	MAPK_0134	MAP_3634	lppS	35590	lipoprotein		+	+	+	+	+	+	+		+	+	+	MAV_4986
Q9F4H9	MAPK_2199	MAP_1569	apa	36116.3	alanine and proline rich secreted protein (fibronectin attachment protein)		+	+	+	+	+	+	+	+	+	+		MAV_2859	TBPG_01337
A0QKB5	MAPK_0406	MAP_3362c	sahH	54435.5	Adenosylhomocysteinase	+			+	+	+	+	+	+	+	+	+		Mb3276c
Q73WV5	MAPK_1213	MAP_2555c	htrA	52122.4	serine protease HtrA (DegP protein)		+	+	+	+	+	+	+		+	+	+		TBHG_01207
Q745E9	MAPK_3618	MAP_0150c	fadE25	43722.6	acyl-CoA dehydrogenase FadE25_2	+		+	+		+	+	+	+	+	+	+
Q73WG7	MAPK_1075	MAP_2693	fum	49696.5	fumarate hydratase	+		+		+	+	+	+	+	+	+	+
Q73U73	MAPK_0273	MAP_3495c		25738	cutinase-related		+	+	+	+	+	+	+		+	+
Q73YD6	MAPK_1748	MAP_2020		26855.3	cutinase-related		+	+	+	+	+	+	+		+	+
Q741R0	MAPK_2741	MAP_1027c	greA	17923.7	transcription elongation factor GreA		+	+	+	+			+	+	+	+	+		TBPG_02606
Q743X4	MAPK_3301	MAP_0467c		11507	monooxygenase involved in polyketide biosynthesis		+	+	+		+	+	+	+	+	+
Q73RX0	MAPK_4310	MAP_4308c		32185.7	Fructose-bisphosphate aldolase	+			+		+	+	+	+	+	+	+
Q742B8	MAPK_2849	MAP_0919	moaB2	18647.1	pterin-4-alpha-carbinolamine dehydratase	+			+		+	+	+	+	+	+	+
Q73VK6	MAPK_0761	MAP_3007		29995.4	aldo/keto reductase, related to diketogulonate reductase	+			+		+	+	+	+	+	+	+
Q741B8	MAPK_2594	MAP_1174c	devB	26015.5	6-phosphogluconolactonase	+	+		+			+	+	+	+	+	+
Q744V4	MAPK_3721	MAP_0047c		36178.4	proline rich protein		+	+	+	+	+	+	+	+		+
Q745E8	MAPK_3617	MAP_0151c		16486	transcriptional regulator TetR family protein (C-term pseudogene)	+	+	+	+		+	+	+		+		+
P62416	MAPK_2603	MAP_1165	pgk	42405.2	phosphoglycerate kinase	+			+		+	+	+	+	+	+	+
Q73T78	MAPK_3843	MAP_3841	grpE	23676.8	molecular chaperone GrpE	+	+	+	+	+			+	+	+		+		TBPG_00016
Q740Z1	MAPK_2567	MAP_1201c	acn	103774	aconitate hydratase	+	+			+	+	+	+	+	+	+
Q73S43	MAPK_4235	MAP_4233	rpoA	37704.5	DNA-directed RNA polymerase alpha subunit	+			+		+	+	+	+	+	+	+		TBPG_03247
Q1RN40	MAPK_0744	MAP_3024c	HupB	21936	DNA-binding protein, Hu related	+	+	+	+	+	+	+			+	+		MAV_3836
Q73SL7	MAPK_4058	MAP_4056c		13730.3	hypothetical protein		+	+	+	+	+	+			+	+		MAV_4583
Q73VC0	MAPK_0674	MAP_3094c		14437.2	hypothetical protein	+				+	+	+	+	+		+	+	MAV_3912
Q73X74	MAPK_1333	MAP_2435c		31279.1	thioredoxin domain-containing protein	+	+			+	+		+	+	+	+
Q73XZ1	MAPK_1601	MAP_2167c		16802.1	low molecular weight antigen, cfp2-related		+	+	+	+	+	+	+			+			TBPG_01881
Q73Z85	MAPK_2050	MAP_1718c		15486.2	hypothetical protein		+	+	+	+	+	+			+	+
P61186	MAPK_1699	MAP_2069c	htpG	72827.9	heat shock protein 90	+					+	+	+	+	+	+	+
Q73VL6	MAPK_0771	MAP_2997c		26921.8	cell division protein		+	+	+		+	+	+	+		+
Q73WG2	MAPK_1070	MAP_2698c	desA2	31469.4	acyl-ACP desaturase	+		+		+	+	+			+	+	+
Q73YB7	MAPK_1729	MAP_2039	fdxC	11756.2	ferredoxin FdxC_1	+	+	+	+		+	+			+	+
Q73ZQ2	MAPK_2219	MAP_1549c	glcB	80344.8	malate synthase G	+					+	+	+	+	+	+	+
Q73W06	MAPK_0913	MAP_2855c		29488.2	35 kDa alanine rich protein		+	+	+	+			+	+	+		+		Mb2765c
Q742P5	MAPK_2978	MAP_0790	fadB	76178.1	fatty oxidation protein FadB	+					+	+	+	+	+	+	+
Q73VX0	MAPK_0877	MAP_2891c	gpsI	80542.3	polyribonucleotide nucleotidyltransferase	+			+		+	+	+	+		+	+
F2V9Z4	MAPK_0237	MAP_3531c	fbpC	37768.5	Secreted fibronectin-binding protein C antigen 85-C	+	+	+	+		+	+	+			+		MAV_5183	TBPG_03856
Q93AQ3	MAPK_4342	MAP_4340	trxC	12451.3	thioredoxin		+	+	+	+			+	+	+			MAV_5302	TBPG_03712
Q742B9	MAPK_2850	MAP_0918	pepD	47996.8	serine protease PepD			+	+	+		+	+		+	+		MAV_1096
A0QHX2	MAPK_2591	MAP_1177c	tal	40338.3	transaldolase	+					+	+	+	+	+	+			TBPG_00931
Q73S39	MAPK_4239	MAP_4237c	cut3	28814.3	cutinase precursor, Cut3 (clp3)		+	+	+	+	+				+	+
Q73VR2	MAPK_0818	MAP_2950c		18928.1	conserved hypothetical protein			+	+	+	+	+			+	+
Q744Q9	MAPK_3745	MAP_0023c		58759.2	FHA domain containing protein	+		+	+	+			+		+	+
Q743U7	MAPK_3274	MAP_0494		32582.9	Nucleoside-diphosphate-sugar epimerases	+		+		+			+	+	+		+
Q744Q3	MAPK_3757	MAP_0011	ppiA	19295.3	peptidylprolyl isomerase	+	+		+			+	+	+	+
P60583	MAPK_2471	MAP_1297	hisA	25369.6	1-(5-phosphoribosyl)-5- ((5-phosphoribosylamino)methylideneamino)imidazole-4-carboxamide isomerase	+		+	+	+		+	+		+
Q744S5	MAPK_3738	MAP_0030c		12015.6	acetyltransferase			+	+		+	+	+		+			MAV_0037
Q9XC15	MAPK_3886	MAP_3884	fgd	37322.3	F420-dependent glucose-6-phosphate dehydrogenase	+	+		+	+					+	+
Q743B6	MAPK_3099	MAP_0669	cspA	7326.05	cold shock protein A, CspA_2	+	+	+	+	+					+
Q744M3	MAPK_3450	MAP_0318		26733.1	hypothetical protein	+	+	+	+	+			+
A0QI26	MAPK_2642	MAP_1126	metK	43224.8	S-adenosylmethionine synthetase					+	+	+	+	+		+
Q73S79	MAPK_4199	MAP_4197c		33357.1	O-Methyltransferase involved in polyketide biosynthesis							+	+	+	+	+	+
Q73UG4	MAPK_0364	MAP_3404	accA3	64319.5	bifunctional acetyl-/propionyl-coenzyme A carboxylase alpha chain	+					+	+	+	+		+
Q741C5	MAPK_2602	MAP_1166	tpiA	27513.2	triosephosphate isomerase						+	+	+	+		+	+
Q742K9	MAPK_2942	MAP_0826c		16642.9	hypothetical protein		+		+		+	+	+			+
Q745N1	MAPK_3526	MAP_0242c		18309.6	conserved hypothetical protein		+		+		+	+	+			+
Q745N6	MAPK_3531	MAP_0237c		17196.2	conserved hypothetical protein		+	+	+	+					+		+
Q9RAJ4	MAPK_1647	MAP_2121c		33671.3	major membrane protein I	+					+	+	+			+	+
Q73ZA0	MAPK_2065	MAP_1703c		12338.2	hypothetical protein		+	+	+	+		+				+		MAV_2713
Q73WJ9	MAPK_1107	MAP_2661	metE	81559.3	5-methyltetrahydropteroyltriglutamate--homocysteine S-methyltransferase	+			+				+	+	+		+		TBPG_02548
Q73TR7	MAPK_0117	MAP_3651c	fadE3	44019.1	acyl-CoA dehydrogenase FadE3						+	+	+	+	+	+
Q8KY59	MAPK_3552	MAP_0216	fbpA	36085.6	secreted antigen 85-A FbpA				+		+	+			+	+	+		TBDG_00220
Q743G0	MAPK_3143	MAP_0625	purS	8485.57	phosphoribosylformylglycinamidine synthase, PurS protein	+	+	+	+	+					+
Q6YI69	MAPK_4132	MAP_4130	rpoB	132030	DNA-directed RNA polymerase subunit beta	+					+	+	+			+	+
A0QCP4	MAV_1440		gloA	15193	glyoxalase/bleomycin resistance protein/dioxygenase	+	+	+	+	+
P61307	MAPK_0823	MAP_2945c	frr	20651.4	ribosome recycling factor Frr	+	+		+	+					+
Q743L5	MAPK_3485	MAP_0283c		17197.2	hypothetical protein		+	+	+						+	+
Q73SE9	MAPK_4127	MAP_4125	rplJ	20168	50S ribosomal protein L10						+	+	+	+		+
Q73W90	MAPK_0998	MAP_2770		19316.5	hypothetical protein		+	+	+	+						+
Q73XN3	MAPK_1492	MAP_2276c		39073.9	pyruvate:ferredoxin oxidoreductase PorB, beta subunit	+				+	+	+				+
Q73Y71	MAPK_1682	MAP_2086c		18087.2	hypothetical protein						+	+	+	+		+
Q73ZU5	MAPK_2262	MAP_1506		39695.4	PPE family protein						+	+	+	+		+		MAV_2926
Q741R9	MAPK_2750	MAP_1018c	echA9	36852.4	enoyl-CoA hydratase	+					+	+	+			+
Q742D8	MAPK_2871	MAP_0897	sucD	30775.3	succinyl-CoA synthetase subunit alpha					+	+	+			+	+
Q742D9	MAPK_2872	MAP_0896	sucC	43141.9	succinyl-CoA synthetase subunit beta	+					+	+			+	+
Q742P6	MAPK_2979	MAP_0789	fadA	42596.4	acyl-CoA thiolase FadA	+					+		+	+			+
Q9KIJ0	MAPK_2864	MAP_0904		25480	peptidoglycan biosynthesis		+	+		+			+		+
Q73ZE4	MAPK_2109	MAP_1659		26301.6	hypothetical protein		+	+	+	+					+			MAV_2763
Q73ZG0	MAPK_2125	MAP_1643	icl2	85213.3	isocitrate lyase	+					+	+				+	+
Q744J8	MAPK_3425	MAP_0343		13710.4	conserved hypothetical protein		+	+	+	+						+
Q740S0	MAPK_2496	MAP_1272c		33404.1	Cell wall-associated hydrolases (invasion-associated proteins)		+	+	+	+			+
Q740M5	MAPK_2443	MAP_1325	rpsA	53021.7	30S ribosomal protein S1	+						+			+	+	+
A0Q8Y6	MAPK_3701	MAP_0067	rpsF	10993.7	30S ribosomal protein S6	+					+	+	+	+
Q73TM6	MAPK_0076	MAP_3692c	fabG4	47235.8	3-oxoacyl-[acyl-carrier protein] reductase FabG4						+	+			+		+		Mb0248c
Q73SG3	MAPK_4113	MAP_4111	nusG	27332.3	transcription antitermination protein	+							+	+	+
Q73T01	MAPK_3922	MAP_3920		16153.2	conserved hypothetical protein			+	+	+					+
Q73UB2	MAPK_0312	MAP_3456c	icd2	83048.7	monomeric isocitrate dehydrogenase	+				+			+	+
Q73VM6	MAPK_0781	MAP_2987c	glnB	12205	nitrogen regulatory protein P-II							+	+	+		+
Q73WB4	MAPK_1022	MAP_2746		17405.4	hypothetical protein		+	+	+	+
Q73WE0	MAPK_1048	MAP_2720c		33116.8	oxidoreductase							+	+		+	+
Q73YD9	MAPK_1751	MAP_2017	lppN	16238.3	lipoprotein LppN		+	+	+	+
Q73Z60	MAPK_2025	MAP_1743c		36734.5	hypothetical protein	+	+	+		+
Q73ZC3	MAPK_2088	MAP_1680c		22454.1	cutinase (Clp1)		+	+	+						+
Q73ZD5	MAPK_2100	MAP_1668c	katG	81718.3	catalase-peroxidase-peroxynitritase T						+	+	+		+
Q73ZN9	MAPK_2206	MAP_1562c		12599.1	conserved hypothetical protein		+	+		+						+
Q73ZX8	MAPK_2295	MAP_1473c		19828.9	conserved hypothetical protein				+		+	+	+
Q740F1	MAPK_2368	MAP_1400		6636.36	conserved hypothetical protein			+	+	+					+
Q742K6	MAPK_2939	MAP_0829	gltA2	48223.7	citrate (Si)-synthase	+					+	+				+
Q743F5	MAPK_3138	MAP_0630c		28618.2	29 kDa antigen Cfp29	+					+	+	+
Q744Q8	MAPK_0006	MAP_0006	gyrA	92312.3	DNA topoisomerase (ATP-hydrolyzing), A subunit	+					+	+				+
Q744X2	MAPK_3695	MAP_0073c		28882.2	Methylase involved in ubiquinone/menaquinone biosynthesis			+	+						+	+
D0EFQ4	MAPK_0941	MAP_2827c		19736.2	Iron-dependent regulator	+					+				+	+
Q73W39	MAPK_0947	MAP_2821		14059.9	translation initiation inhibitor	+	+	+		+
Q73ZQ9	MAPK_2226	MAP_1542		18031.3	hypothetical protein	+			+				+		+
Q73ZU2	MAPK_2259	MAP_1509		32305.4	conserved protein	+					+		+			+
Q9L7M2	MAPK_4348	MAP_4346c		20058.2	Hypothetical protein							+	+	+			+
A0QLY2	MAPK_3855	MAP_3853	clpB	92599.3	chaperone ClpB	+				+			+		+
P62063	MAPK_2406	MAP_1362	argJ	40897	glutamate N-acetyltransferase		+	+		+			+
Q73WV0	MAPK_1208	MAP_2560	drrA	28265.1	ABC-type multidrug transport system, ATPase component		+	+	+	+
Q73T18	MAPK_3904	MAP_3902c		17704.5	hypothetical protein		+	+	+									MAV_4742
Q741B4	MAPK_2590	MAP_1178c	tkt	75357.4	transketolase	+					+	+
Q73W72	MAPK_0980	MAP_2788		18666.2	conserved hypothetical protein		+		+						+
Q73W74	MAPK_0982	MAP_2786c		11594	hypothetical protein						+	+				+
Q73XK5	MAPK_1464	MAP_2304		21304.1	cutinase		+	+	+
Q740Z6	MAPK_2572	MAP_1196	trxB	12724.4	thioredoxin TrxA					+				+	+
Q743X0	MAPK_3297	MAP_0471		28399.6	hypothetical protein		+	+	+
Q73SA6	MAPK_4171	MAP_4169	rpmC	8847.99	50S ribosomal protein L29				+	+					+
Q73VZ4	MAPK_0901	MAP_2867c		26956.1	DivIVA protein						+		+			+
Q73WN4	MAPK_1142	MAP_2626		34845.5	conserved hypothetical protein		+	+	+
Q73XN2	MAPK_1491	MAP_2277c		69390.5	pyruvate:ferredoxin oxidoreductase, PorA, alpha subunit	+						+				+
Q73Y98	MAPK_1710	MAP_2058c	cysQ	25483.7	monophosphatase	+									+		+
Q73YN0	MAPK_1843	MAP_1925	fadD15	64599.4	long-chain-fatty-acid--CoA ligase		+	+		+
Q73YS0	MAPK_1883	MAP_1885c		18440.5	phosphatidylethanolamine-binding protein TB18.6			+	+	+
Q744R6	MAPK_3752	MAP_0016c	pknB	66390.9	serine/threonine-protein kinase B		+	+							+
A0QBY7	MAV_1177		esxN	9885.84	EsaT-6 like protein	+					+		+					MAV_1177
A0Q953	MAPK_3616	MAP_0152c		7779.83	transcriptional regulator, TetR family protein					+				+		+
A0Q8R7	MAPK_0002	MAP_0002	dnaN	41570.1	DNA polymerase III, beta subunit						+	+				+
A0Q8S0	MAPK_0005	MAP_0005	gyrB	74499.1	DNA topoisomerase (ATP-hydrolyzing), B subunit							+	+	+
Q73W75	MAPK_0983	MAP_2785c		17662.9	hypothetical protein					+					+
A0QBB2	MAV_0939			14912.5	hypothetical protein		+	+
A0QGM1	MAPK_2213	MAP_1555c		9474.56	acyl carrier protein		+			+
B1A037	MAPK_3581	MAP_0187c	sodA	22997.8	superoxide dismutase [Fe]	+									+				Mb3876
Q73SD2	MAPK_4144	MAP_4142	fusA	77200.5	elongation factor G						+					+
Q73T44	MAPK_3877	MAP_3875c		20914.3	conserved hypothetical secreted protein		+		+
Q73TU1	MAPK_0141	MAP_3627		23016.3	O-methyltransferase	+					+
Q73UD5	MAPK_0335	MAP_3433		47439.9	conserved protein		+						+
Q73VI0	MAPK_0735	MAP_3033c	serA	54476.1	phosphoglycerate dehydrogenase	+						+
Q73W66	MAPK_0974	MAP_2794		15171.9	conserved hypothetical protein		+		+
Q73YE2	MAPK_1754	MAP_2014		11894.5	conserved transmembrane protein, MmpS5_2			+	+
Q73YJ4	MAPK_1806	MAP_1962	glnA1	53653.3	glutamine synthetase						+					+			TBPG_01719
Q740K5	MAPK_2423	MAP_1345		21400.2	2-polyprenyl-3-methyl-5-hydroxy-6-metoxy-1,4- benzoquinol methylase	+								+
Q740P4	MAPK_2463	MAP_1305	trpC	28125.2	indole-3-glycerol-phosphate synthase						+	+
Q742G3	MAPK_2896	MAP_0872	pstS	37193.5	phosphate ABC transporter, phosphate-binding protein PstS	+									+
Q742L2	MAPK_2945	MAP_0823c	serC	39788.9	phosphoserine aminotransferase SerC	+									+
Q744K8	MAPK_3435	MAP_0333		21198.9	cutinase, Cut5		+								+
Q745K9	MAPK_3548	MAP_0220	pks13	191078	polyketide synthase Pks13	+											+
Q745L2	MAPK_3551	MAP_0217	fbpC1	30897.6	secreted Mpt51/Mpb51 antigen protein FbpD		+		+
Q8VK56	MAPK_1141	MAP_2627c		5300.02	hypothetical protein		+		+
Q7WYH3	MAV_1356		camL	5921.78	Calmodulin-like protein		+								+
A0QIA6	MAPK_2718	MAP_1050c	ppiB	32835	peptidyl-prolyl cis-trans isomerase					+					+
A7BIZ7	MAPK_3844	MAP_3842	dnaJ	41280.1	Chaperone protein DnaJ								+		+
D5PG70	MAPK_1210	MAP_2558		24796	O-methyltransferase				+	+
Q73UX3	MAPK_0525	MAP_3243		13615.3	conserved hypothetical protein										+			MAV_4079
Q73VD0	MAPK_0684	MAP_3084c		24574.7	hypothetical protein TB22.2, beta-grasp family protein										+			MAV_3901	Mb3062c
A0QG83	MAPK_2081b	MAP_1687		34110.3	methyltransferase							+
P61525	MAPK_2401	MAP_1367	argG	43768.3	argininosuccinate synthase	+
P61733	MAPK_1145	MAP_2623		12159.6	pterin-4-alpha-carbinolamine dehydratase				+
Q73TQ0	MAPK_0100	MAP_3668c		35859.7	aryldialkylphosphatase	+
Q73UG6	MAPK_0366	MAP_3402	sseA	33386.5	thiosulfate sulfurtransferase	+
Q73WG4	MAPK_1072	MAP_2696c		31068.3	conserved hypothetical protein				+
Q73WQ1	MAPK_1159	MAP_2609		11397	low molecular weight T-cell antigen TB8.4										+				Mb1207c
Q73Y27	MAPK_1637	MAP_2131c		20450	superoxide dismutase					+
Q73Z86	MAPK_2051	MAP_1717		21774.2	hypothetical protein					+
A0QAS0	MAPK_3146	MAP_0622c		22807.9	metallo-beta-lactamase superfamily protein, putative				+
A0QDF2	MAPK_1487	MAP_2281c	clpP	21632.6	Endopeptidase Clp, subunit 1											+
A0QEZ5	MAPK_1815	MAP_1953	pepA	53026.4	leucyl aminopeptidase	+
B2HLU8	MAV_5139			4624.08	hypothetical protein				+
F2V2U7	MAPK_0561	MAP_3207	nuoG	82590.6	NADH dehydrogenase subunit I G							+
Q73ZZ9	MAPK_2316	MAP_1452c		32371.9	hydrolase	+
P61725	MAPK_2627	MAP_1141	ribH	16414.6	riboflavin synthase beta chain	+
Q1BEX2	MAPK_3832	MAP_3830c	aspC	47248.8	aspartate aminotransferase AspC	+
Q6GVP4	MAPK_3958	MAP_3956	lpd	49503.2	dihydrolipoyl dehydrogenase	+
Q73S80	MAPK_4198	MAP_4196		24093.2	hypothetical protein	+
Q73S93	MAPK_4185	MAP_4183	rplR	14613.5	50S ribosomal protein L18					+
Q73SD6	MAPK_4140	MAP_4138c		13100.7	hypothetical protein			+
Q73ST2	MAPK_3993	MAP_3991	proC	30360.7	pyrroline-5-carboxylate reductase	+
Q73SU0	MAPK_3985	MAP_3983	regX3	24821.4	two component sensory transduction protein RegX3	+
Q73TC2	MAPK_3798	MAP_3796		22665.8	Uncharacterized protein conserved in bacteria		+
Q73TD0	MAPK_3790	MAP_3788		35603.6	hypothetical protein								+
Q73TI8	MAPK_0038	MAP_3730		22883.7	methyltransferase										+
Q73TM0	MAPK_0070	MAP_3698c		70724.1	succinate dehydrogenase flavoprotein subunit	+
Q73TM1	MAPK_0071	MAP_3697c		28638.8	Succinate dehydrogenase/fumarate reductase, Fe-S protein subunit	+
Q73TP5	MAPK_0095	MAP_3673c	gabD1	49947.5	succinate-semialdehyde dehydrogenase (NAD(P)(+))						+
Q73TT7	MAPK_0137	MAP_3631c	ilvD	59561.2	dihydroxy-acid dehydratase	+
Q73U04	MAPK_0204	MAP_3564		34890	O-Methyltransferase involved in polyketide biosynthesis												+
Q73U08	MAPK_0208	MAP_3560		20058.5	DNA-binding ferritin-like protein (oxidative damage protectant)						+
Q73U11	MAPK_0211	MAP_3557		13676.2	hypothetical protein					+
Q73US3	MAPK_0475	MAP_3293		47994.9	Uncharacterized conserved protein	+
Q73V12	MAPK_0564	MAP_3204	nuoD	48358.5	NADH dehydrogenase subunit D						+
Q73V39	MAPK_0591	MAP_3177		16990.3	hypothetical protein	+
Q73VC1	MAPK_0675	MAP_3093	adhC	37140.3	alcohol dehydrogenase	+
Q73VJ1	MAPK_0746	MAP_3022	ppk	82014.2	polyphosphate kinase							+
Q73VN7	MAPK_0792	MAP_2976c		8554.71	putative RNA-binding protein										+
Q73WC8	MAPK_1036	MAP_2732c		18396.9	hypothetical protein										+
Q73WI3	MAPK_1091	MAP_2677c		14558.6	glyoxalase family protein							+
Q73WM1	MAPK_1129	MAP_2639	echA11	27717.9	enoyl-CoA hydratase							+
Q73WN8	MAPK_1146	MAP_2622		34578	cell division initiation protein								+
Q73X55	MAPK_1313	MAP_2455c	atpF	18810.5	H(+)-transporting two-sector ATPase, B subunit					+
Q73X56	MAPK_1314	MAP_2454c	atpFH	48537.5	H(+)-transporting two-sector ATPase, delta subunit							+
Q73XE5	MAPK_1404	MAP_2364c		33812	arylesterase-monoxygenase	+
Q73XM2	MAPK_1481	MAP_2287	pepD	94633.2	aminopeptidase N	+
Q73XN8	MAPK_1497	MAP_2271c	valS	98911.5	valyl-tRNA synthetase	+
Q73Y35	MAPK_1645	MAP_2123	cysK	32346.2	cysteine synthase	+
Q73YF7	MAPK_1769	MAP_1999	kasB	46406.7	beta-ketoacyl-acyl-carrier-protein synthase I							+
Q73YF8	MAPK_1770	MAP_1998	kasA	43727.6	beta-ketoacyl-acyl-carrier-protein synthase I	+
Q73YG0	MAPK_1772	MAP_1996	fabD	30602.9	[acyl-carrier-protein] S-malonyltransferase						+
Q73YG2	MAPK_1774	MAP_1994	aceE	103356	pyruvate dehydrogenase E1 component	+													Mkms_3424
Q73YH9	MAPK_1791	MAP_1977c		23668.7	Thioredoxin reductase										+
Q73YW3	MAPK_1928	MAP_1840	lppK	20703.1	lipoprotein LppK										+
Q73Z57	MAPK_2022	MAP_1746c		36949.9	hypothetical protein	+
Q73Z97	MAPK_2062	MAP_1706		15249.4	chitinase/cellulase				+
Q73ZN8	MAPK_2205	MAP_1563c		33332	Coenzyme F420-dependent N5,N10-methylene tetrahydromethanopterin reductase										+
Q740D1	MAPK_2348	MAP_1420		683168	Non-ribosomal peptide synthetase modules and related proteins							+
Q740L0	MAPK_2428	MAP_1340c		27398.7	Zn-dependent hydrolases, including glyoxylases		+
Q740N1	MAPK_2449	MAP_1319		23090.6	Response regulator with putative antiterminator output domain	+													TBDG_03584
Q740S9	MAPK_2505	MAP_1263		16329.5	conserved hypothetical protein										+
Q741B9	MAPK_2595	MAP_1173c		14235.2	conserved hypothetical protein								+
Q741D1	MAPK_2608	MAP_1160c		29475.7	1-acyl-sn-glycerol-3-phosphate acyltransferase					+
Q741S0	MAPK_2751	MAP_1017c	echA8	27883.9	enoyl-CoA hydratase EchA8	+
Q742D2	MAPK_2863	MAP_0905		49903.7	Mg-chelatase subunit ChlI							+
Q742M5	MAPK_2958	MAP_0810	cspB	15199.3	cold shock-like protein B					+
Q742N9	MAPK_2972	MAP_0796c		11028.5	antibiotic biosynthesis monooxygenase domain-containing protein							+
Q742Q2	MAPK_2985	MAP_0783c	kdc	60384.7	indolepyruvate decarboxylase	+
Q742R9	MAPK_3002	MAP_0766c		18834.9	hypothetical protein			+
Q742X5	MAPK_3058	MAP_0710c		29737.6	short chain dehydrogenase	+
Q743C7	MAPK_3110	MAP_0658c	desA1	39223.6	fatty acid desaturase	+
Q744J2	MAPK_3419	MAP_0349		38799	Uncharacterized conserved protein related to dihydrodipicolinate reductase												+
Q744M4	MAPK_3451	MAP_0317c		11651.3	hypothetical protein										+
Q745E1	MAPK_3632	MAP_0136		12424.1	glyoxalase family protein		+
Q8VKH2	MAPK_4118	MAP_4116c	mma4	34320.6	Methoxy mycolic acid synthase 4						+
Q73UE8	MAPK_0348	MAP_3420c		38705.5	PPE family protein													MAV_4274
A0QK41	MAV_4130		mpt64	27244	immunogenic protein MPT64, beta-grasp family protein													MAV_4130	TBPG_01465
A4KMZ0	TBHG_03812		esxB	10793	10 kDa culture filtrate antigen														+
D6FIQ5	TBNG_03929		esxO	9870	Esat-6 like protein														+
F2V1R3	TBPG_00028		fba	36544	Fructose-bisphosphate aldolase														+
F2V496	TBPG_00672		esxL	9928	Esat-6 like protein														+
F2V4W5	TBPG_00746		lprA	24874	Lipoprotein lprA														+
F2V6I4	TBPG_03403			10795	Esx-1 substrate protein C														+
F2V6Z6	TBPG_02225		ideR	25233	Iron-dependent repressor and activator														+
F2V8B5	TBPG_02395			22070	Cell surface lipoprotein														+
F2V8C0	TBPG_02400			18383	Soluble secreted antigen														+
F2V8K7	TBPG_03672		esxB	10794	10 kDa culture filtrate antigen														+
F2V8Z1	TBPG_02467		lPpx	24140	Lipoprotein														+
F2V946	TBPG_02523		ilvC	36090	Ketol-acid reductoisomerase														+
F2VA80	TBPG_01408			16514	Immunogenic protein														+
F2VBL1	TBPG_00249			27343	hypothetical protein														+
F2VBT4	TBPG_01523		hspX	16227	Heat shock protein														+
Q540D8	MT3989			9904	Secreted low molecular-mass T-cell antigen ESAT6														+
Q7TVJ3	Mb3871		bfrB	20442	Possible bacterioferritin														+
Q7TY72	Mb2659c			15518	hypothetical protein														+
Q7TY75	Mb2656			31652	hypothetical protein														+
Q7TYY1	Mb2207c			16325	hypothetical protein														+
Q7U0E9	Mb1228		PPE18	39013	PPE family protein														+
Q7U101	Mb0956c		pstS2	37848	periplasmic phosphate-binding lipoprotein PhoS2														+
Q7U188	Mb0824			12512	hypothetical protein														+
Q7U1R5	Mb0584			9523	hypothetical protein														+
Q7U248	Mb0386		secE2	7966	putative protein transport protein SecE2														+
Q7U2J7	Mb0222			35789	hypothetical protein														+
Q8VJ55	MT3289			7285	hypothetical protein														+
Q9RMU8	MT2943		mpt70	22467	major secreted immunogenic protein mpt70														+
Additional Table 1. Proteins identified in each PPD are inclided by +. UniProt accession number for the protein with highest seqeuence coverage is indicated. K10 locus tag (revised version [26] and original version [42]), gene name, mass (Da) and protein name for the MAP K10 ortholog is provided. Ortholog locus tags for proteins identified in PPDa and PPDb which were also found in Johnin PPDs are…
