# Supplementary material for: Production and proteomic characterisation of purified protein derivative from Mycobacterium avium subsp. paratuberculosis
Source: Proteome Sci. 2012 Mar 26;10:22. doi: 10.1186/1477-5956-10-22 (PMC3337294; doi:10.1186/1477-5956-10-22)
Supplement: Additional file 2 — Table S2. Proteins identified in culture filtrate at 20 and 34 weeks post inoculation are indicated by +. UniProt accession number for the protein with highest sequence coverage is given. K10 locus tag (revised version [26] and original version [42]), gene name, mass (Da) and protein name for the MAP K10 ortholog is provided. Proteins that were also identified in one or more PPDj are indicated by +. Signal peptide probability was calculated by SignalP 3.0. [file 1477-5956-10-22-S2.XLSX]

## Sheet: Time Trial
Accession	Revised Locus_tag	Old K10 Locus_tag	Gene	Mass (Da)	Product	20W	34W	PPD	Signal peptide probability
D5PCK8	MAPK_4266	MAP_4264	groES	10716.1	10 kDa chaperonin	+	+	+	0
Q73YF9	MAPK_1771	MAP_1997	acpM	12452.9	acyl carrier protein	+	+	+	0
Q8VU82	MAPK_2159	MAP_1609c	fbpB	34692.8	Fibronectin-binding antigen 85 complex B	+	+	+	0.971
Q00488	MAPK_3842	MAP_3840	dnaK	66518.5	molecular chaperone DnaK	+	+	+	0
Q50320	MAPK_0241	MAP_3527	pepA	35709.1	serine protease	+	+	+	0.999
Q73UE0	MAPK_0340	MAP_3428c		23791	cutinase-related	+	+	+	0.99
Q73WQ3	MAPK_1161	MAP_2607c	fdxC	11792.1	ferredoxin	+	+	+	0
Q8GF25	MAPK_2115	MAP_1653	tpx	16684.8	thiol peroxidase	+	+	+	0
P42384	MAPK_3938	MAP_3936	groL2	56642.6	chaperonin GroEL2	+	+	+	0
Q741G8	MAPK_2646	MAP_1122	mIHF	12176.2	integration host factor MihF	+	+	+	0.001
A0QLN4	MAPK_3950	MAP_3948c		17094.2	hypothetical protein	+	+	+	1
P61976	MAPK_1227	MAP_2541c	mdh	34599.2	malate dehydrogenase	+	+	+	0
Q73VF3	MAPK_0707	MAP_3061c	fixA	27847.4	electron transfer flavoprotein (beta-subunit)	+	+	+	0
P61336	MAPK_0813	MAP_2955c	tsf	29065.9	elongation factor Tsf	+	+	+	0
D5PC72	MAPK_4128	MAP_4126	rplL	13430.4	ribosomal protein L7/L12	+	+	+	0
Q73TT4	MAPK_0134	MAP_3634	lppS	35590	lipoprotein	+	+	+	1
Q743W7	MAPK_3294	MAP_0474c	lpqE	19105	lipoprotein lpqE precursor	+	+	+	0.961
Q9F4H9	MAPK_2199	MAP_1569	apa	36116.3	alanine and proline rich secreted protein (fibronectin attachment protein)	+	+	+	0.998
A0QKB5	MAPK_0406	MAP_3362c	sahH	54435.5	Adenosylhomocysteinase	+	+	+	0
D5PC89	MAPK_4145	MAP_4143	tuf	43738.7	Protein-synthesizing GTPase	+	+	+	0
Q73SL7	MAPK_4058	MAP_4056c		13730.3	hypothetical protein	+	+	+	1
Q73U01	MAPK_0201	MAP_3567		30184.2	short chain dehydrogenase	+	+	+	0
Q73U73	MAPK_0273	MAP_3495c		25738	cutinase-related	+	+	+	0.987
Q73YD6	MAPK_1748	MAP_2020		26855.3	cutinase-related	+	+	+	0.573
Q741R0	MAPK_2741	MAP_1027c	greA	17923.7	transcription elongation factor GreA	+	+	+	0
Q743X4	MAPK_3301	MAP_0467c		11507	monooxygenase involved in polyketide biosynthesis	+	+	+	0
Q73X74	MAPK_1333	MAP_2435c		31279.1	thioredoxin domain-containing protein	+	+	+	0.961
Q73XZ1	MAPK_1601	MAP_2167c		16802.1	low molecular weight antigen, cfp2-related	+	+	+	1
Q73Z85	MAPK_2050	MAP_1718c		15486.2	hypothetical protein	+	+	+	1
Q93AQ3	MAPK_4342	MAP_4340	trxC	12451.3	thioredoxin	+	+	+	0
Q742B9	MAPK_2850	MAP_0918	pepD	47996.8	serine protease PepD	+	+	+	0
Q9XC15	MAPK_3886	MAP_3884	fgd	37322.3	F420-dependent glucose-6-phosphate dehydrogenase	+	+	+	0
A0QKY0	MAPK_4201	MAP_4199	adk	19935.7	adenylate kinase	+	+	+	0
Q73WJ9	MAPK_1107	MAP_2661	metE	81559.3	5-methyltetrahydropteroyltriglutamate--homocysteine S-methyltransferase	+	+	+	0
Q8KY58	MAPK_0237	MAP_3531c	fbpC	37768.5	Secreted fibronectin-binding protein C antigen 85-C	+	+	+	1
Q73ZG0	MAPK_2125	MAP_1643	icl2	85213.3	isocitrate lyase	+	+	+	0
Q9AGF6	MAPK_2179	MAP_1589c	ahpC	21641.4	peroxiredoxin subunit C	+	+	+	0
Q73ZE4	MAPK_2109	MAP_1659		26301.6	hypothetical protein	+	+	+	0.492
Q740S0	MAPK_2496	MAP_1272c		33404.1	Cell wall-associated hydrolases (invasion-associated proteins)	+	+	+	0.262
Q741B4	MAPK_2590	MAP_1178c	tkt	75357.4	transketolase	+	+	+	0
Q7WYH3	MAV_1356		camL	5921.78	Calmodulin-like protein	+	+	+	0
Q743Q7	MAPK_3234	MAP_0534		10762	hypothetical protein	+	+		1
A0QMY8	MAPK_0214	MAP_3554c	msrA	19316.5	Peptide-methionine (S)-S-oxide reductase	+	+		0
Q73ZH3	MAPK_2138	MAP_1630c		19920.3	conserved hypothetical protein	+	+		1
A0Q9K8	MAPK_3506	MAP_0262		67908.6	metallo-beta-lactamase superfamily protein	+	+		0
Q73YR6	MAPK_1879	MAP_1889c	wag31	28049.9	secreted antigen Wag31		+	+	0
A0QME6	MAPK_0122	MAP_3646	pckA	67659.5	Phosphoenolpyruvate carboxykinase (GTP)	+		+	0
P60545	MAPK_4267	MAP_4265	groL1	55793.3	chaperonin GroEL	+		+	0
Q73TQ9	MAPK_0109	MAP_3659		53750.8	long-chain-fatty-acid--CoA ligase		+	+	0
Q73VF4	MAPK_0708	MAP_3060c	fixB	32085.4	electron transfer flavoprotein (alpha-subunit)	+		+	0
Q73X57	MAPK_1315	MAP_2453c	atpA	59992.9	H(+)-transporting two-sector ATPase, alpha subunit		+	+	0
Q73W01	MAPK_0908	MAP_2860		11178.7	Uncharacterized conserved protein		+	+	0
Q73ZL4	MAPK_2180	MAP_1588c	ahpD	18842.3	peroxiredoxin subunit D	+		+	0
Q741C7	MAPK_2604	MAP_1164	gap	36063	glyceraldehyde-3-phosphate dehydrogenase (phosphorylating)		+	+	0
Q73WV5	MAPK_1213	MAP_2555c	htrA	52122.4	serine protease HtrA (DegP protein)		+	+	0
Q745E9	MAPK_3618	MAP_0150c	fadE25	43722.6	acyl-CoA dehydrogenase FadE25_2		+	+	0
Q73RX0	MAPK_4310	MAP_4308c		32185.7	Fructose-bisphosphate aldolase		+	+	0
Q742B8	MAPK_2849	MAP_0919	moaB2	18647.1	pterin-4-alpha-carbinolamine dehydratase		+	+	0
Q73ZB0	MAPK_2075	MAP_1693c		18297.5	peptidylprolyl isomerase		+	+	1
P61186	MAPK_1699	MAP_2069c	htpG	72827.9	heat shock protein 90		+	+	0
P62416	MAPK_2603	MAP_1165	pgk	42405.2	phosphoglycerate kinase		+	+	0
Q73T78	MAPK_3843	MAP_3841	grpE	23676.8	molecular chaperone GrpE		+	+	0
Q73VL6	MAPK_0771	MAP_2997c		26921.8	cell division protein		+	+	0
Q73WG2	MAPK_1070	MAP_2698c	desA2	31469.4	acyl-ACP desaturase		+	+	0
Q73YB7	MAPK_1729	MAP_2039	fdxC	11756.2	ferredoxin FdxC_1	+		+	0
Q73ZQ2	MAPK_2219	MAP_1549c	glcB	80344.8	malate synthase G		+	+	0
A0QHX2	MAPK_2591	MAP_1177c	tal	40338.3	transaldolase		+	+	0
Q73S39	MAPK_4239	MAP_4237c	cut3	28814.3	cutinase precursor, Cut3 (clp3)		+	+	1
Q73VR2	MAPK_0818	MAP_2950c		18928.1	conserved hypothetical protein	+		+	1
Q73WG7	MAPK_1075	MAP_2693	fum	49696.5	fumarate hydratase		+	+	0
Q740Z1	MAPK_2567	MAP_1201c	acn	103774	aconitate hydratase		+	+	0
Q744Q9	MAPK_3745	MAP_0023c		58759.2	FHA domain containing protein		+	+	0
Q744S5	MAPK_3738	MAP_0030c		12015.6	acetyltransferase	+		+	0
Q743B6	MAPK_3099	MAP_0669	cspA	7326.05	cold shock protein A, CspA_2	+		+	0
Q744M3	MAPK_3450	MAP_0318		26733.1	hypothetical protein	+		+	1
A0QCP4	MAV_1440		gloA	15193	glyoxalase/bleomycin resistance protein/dioxygenase		+	+	0
P61307	MAPK_0823	MAP_2945c	frr	20651.4	ribosome recycling factor Frr	+		+	0
Q743L5	MAPK_3485	MAP_0283c		17197.2	hypothetical protein		+	+	1
Q73TM6	MAPK_0076	MAP_3692c	fabG4	47235.8	3-oxoacyl-[acyl-carrier protein] reductase FabG4		+	+	0
Q73W72	MAPK_0980	MAP_2788		18666.2	conserved hypothetical protein	+		+	1
Q73W74	MAPK_0982	MAP_2786c		11594	hypothetical protein	+		+	1
Q73XK5	MAPK_1464	MAP_2304		21304.1	cutinase		+	+	0.468
Q740Z6	MAPK_2572	MAP_1196	trxB	12724.4	thioredoxin TrxA	+		+	0
Q743X0	MAPK_3297	MAP_0471		28399.6	hypothetical protein		+	+	0.285
Q8KY59	MAPK_3552	MAP_0216	fbpA	36085.6	secreted antigen 85-A FbpA		+	+	0.958
F2V585	MAPK_4235	MAP_4233	rpoA	37704.5	DNA-directed RNA polymerase alpha subunit		+	+	0
Q73W75	MAPK_0983	MAP_2785c		17662.9	hypothetical protein	+		+	0.985
Q8VKE0	MAPK_3143	MAP_0625	purS	8485.57	phosphoribosylformylglycinamidine synthase, PurS protein		+	+	0
A0QG83	MAPK_2081b	MAP_1687		34110.3	methyltransferase		+	+	0.002
P61525	MAPK_2401	MAP_1367	argG	43768.3	argininosuccinate synthase		+	+	0
P61733	MAPK_1145	MAP_2623		12159.6	pterin-4-alpha-carbinolamine dehydratase	+		+	0
Q73TQ0	MAPK_0100	MAP_3668c		35859.7	aryldialkylphosphatase		+	+	0
Q73UG6	MAPK_0366	MAP_3402	sseA	33386.5	thiosulfate sulfurtransferase		+	+	0
Q73WG4	MAPK_1072	MAP_2696c		31068.3	conserved hypothetical protein	+		+	0.505
Q73WQ1	MAPK_1159	MAP_2609		11397	low molecular weight T-cell antigen TB8.4		+	+	1
Q73Y27	MAPK_1637	MAP_2131c		20450	superoxide dismutase		+	+	1
Q73Z86	MAPK_2051	MAP_1717		21774.2	hypothetical protein	+		+	1
Q9RP36	MAPK_2228	MAP_1540	cfp17	16715.2	forkhead-domain protein		+	+	0
A0QBF4	MAPK_2977	MAP_0791c		21512.4	methyltransferase type 12		+		0
A0QDE7	MAPK_1482	MAP_2286c		23096	hypothetical protein	+			0
D5PH52	MAPK_1483	MAP_2285c	rpi	16939	Ribose 5-phosphate isomerase		+		0
D5PI63	MAPK_1058	MAP_2710c	snzP	31931.6	Pyridoxal biosynthesis lyase		+		0
P60805	MAPK_1922	MAP_1846c	hisG	30541.8	ATP phosphoribosyltransferase	+			0
Q73S02	MAPK_4278	MAP_4276		28059.8	hypothetical protein	+			0
Q73SR4	MAPK_4011	MAP_4009		25984.6	hypothetical protein	+			0.309
Q73T25	MAPK_3896	MAP_3894c	glnH	33570.4	glutamine-binding lipoprotein		+		0.001
Q73UB1	MAPK_0311	MAP_3457	metC	47716.4	O-acetylhomoserine sulfhydrylase	+			0
Q73UB3	MAPK_0313	MAP_3455c	icd1	46422.8	isocitrate dehydrogenase		+		0
Q73UF5	MAPK_0355	MAP_3413		53477.7	aldehyde dehydrogenase (NAD) family protein		+		0
Q73UI3	MAPK_0383	MAP_3385		32376.4	O-Methyltransferase involved in polyketide biosynthesis	+			0
Q73V64	MAPK_0616	MAP_3152c		33222.2	Citrate lyase beta subunit	+			0
Q73WJ0	MAPK_1098	MAP_2670c	gnd2	36460.1	6-phosphogluconate dehydrogenase-like protein		+		0
Q73X09	MAPK_1267	MAP_2501		11630.4	hypothetical protein		+		1
Q73XZ0	MAPK_1600	MAP_2168c		18246.6	low molecular weight antigen, cfp2-related	+			1
Q73YQ1	MAPK_1864	MAP_1904c		42979.7	hypothetical protein		+		0
Q73Z99	MAPK_2064	MAP_1704c		14625.2	glyoxalase family protein		+		0
Q73ZL5	MAPK_2181	MAP_1587c		49858	alpha amylase		+		0
Q740I9	MAPK_2407	MAP_1361	argC	35251.3	N-acetyl-gamma-glutamyl-phosphate reductase		+		0
Q742E4	MAPK_2877	MAP_0891c	pgi	60651.2	glucose-6-phosphate isomerase		+		0
Q742F3	MAPK_2886	MAP_0882c		32377.3	O-Methyltransferase involved in polyketide biosynthesis		+		0.246
Q742G8	MAPK_2901	MAP_0867c		30196.4	Coenzyme F420-dependent N5,N10-methylene tetrahydromethanopterin reductase	+			0
Q743J2	MAPK_3175	MAP_0593c		14818.9	HIT family protein		+		0
Q745D4	MAPK_3625	MAP_0143		11413.9	hypothetical protein	+			1
Q745R0	MAPK_3512	MAP_0256		34860.2	O-methyltransferase		+		0.001
Additional Table 2. Proteins identified in culture filtrate at 20 and 34 weeks post inoculation are indicated by +. UniProt accession number for the protein with highest sequence coverage is given. K10 locus tag (revised version [26] and original version [42]), gene name, mass (Da) and protein name for the MAP K10 ortholog is provided. Proteins that were also identified in one or more Johnin PPD …
