# Supplementary material for: Production and proteomic characterisation of purified protein derivative from Mycobacterium avium subsp. paratuberculosis
Source: Proteome Sci. 2012 Mar 26;10:22. doi: 10.1186/1477-5956-10-22 (PMC3337294; doi:10.1186/1477-5956-10-22)
Supplement: Additional file 3 — Table S3. Description of non-annotated proteins identified in PPDj. The identified M. avium 104 ortholog locus tag is provided, along with genome coordinated where the open reading frames are positioned in the K10 genome. [file 1477-5956-10-22-S3.XLSX]

## Sheet: New ORFs
Locus_tag	Product	K10 position after	Start codon position	Stop codon position
MAV_0939	hypothetical protein	MAPK_3016/MAP_0752c	3436406	3436822
MAV_1177	EsaT-6 like protein	MAPK_2259/MAP_1509	2555334	2555050
MAV_1177	EsaT-6 like protein	MAPK_2765/MAP_1003c	3164654	3164938
MAV_1356	calmodulin-like protein	MAPK_1201/MAP_2567c	1323975	1324148
MAV_1440	glyoxalase/bleomycin resistance protein/dioxygenase	MAPK_1286/MAP_2482	1424942	1424529
MAV_5139	hypothetical protein	MAPK_0193/MAP_3575	237205	237330
Additional Table 3. Description of non-annotated proteins identified in Johnin PPD. The identified M. avium 104 ortholog locus tag is provided, along with genome coordinates where the open reading frames are positioned in the K10 genome. These open reading frames have now been annotated onto the revised version of the K10 genome available at http://vbc.med.monash.edu.au/~dbulach/SRA/Map_K10_VBC_C…
